# Supplementary material for: Genetic differentiation of the Schizothorax species complex (Cyprinidae) in the Nujiang River (upper Salween)
Source: Sci Rep. 2017 Jul 20;7:5944. doi: 10.1038/s41598-017-06172-5 (PMC5519740; doi:10.1038/s41598-017-06172-5)
Supplement: Supplementary file 2 — Dataset 1 [file 41598_2017_6172_MOESM2_ESM.xls]

## Sheet: Sheet1
Locality number	Species name	Locality Name	Locality codes	Longitude	Latitude	Sample number	Number of speciemens	Genbank nos	Genbank nos	Genbank nos
Ingroup								Cytb	RAG-1	RAG-2
1	S. nukiangensis	Chalong, Tibet, China	CL				4	DQ126123*
2	S. nukiangensis	Baxoi, Tibet, China	BX				4	DQ126125*
3	S. gongshanensis	Zuogong, Tibet, China	ZG	97.417	29.85		1	KP796151
3	S. gongshanensis	Zuogong, Tibet, China	ZG	97.417	29.85		1	KP796152
4	S. nukiangensis	Bingzhongluo, Gongshan, Yunnan	GSB	98.633	28.026	ihb201305750		KM070703	KT034134	KT034216
4	S. nukiangensis	Bingzhongluo, Gongshan, Yunnan	GSB	98.633	28.026	ihb201305753		KM070692
4	S. nukiangensis	Bingzhongluo, Gongshan, Yunnan	GSB	98.633	28.026	ihb201305761		KM070665	KT034138	KT034218
4	S. nukiangensis	Bingzhongluo, Gongshan, Yunnan	GSB	98.633	28.026	ihb201305759		KM070706
4	S. nukiangensis	Bingzhongluo, Gongshan, Yunnan	GSB	98.633	28.026	ihb201305752		KM070665
4	S. nukiangensis	Bingzhongluo, Gongshan, Yunnan	GSB	98.633	28.026	ihb201305749		KM070716	KT034144	KT034223
4	S. nukiangensis	Bingzhongluo, Gongshan, Yunnan	GSB	98.633	28.026	ihb201305755		KM070705
4	S. nukiangensis	Bingzhongluo, Gongshan, Yunnan	GSB	98.633	28.026	ihb201305760		KM070681
4	S. gongshanensis	Bingzhongluo, Gongshan, Yunnan	GSB	98.633	28.026	ihb201305754		KT034268	KT034110	KT034190
4	S. gongshanensis	Bingzhongluo, Gongshan, Yunnan	GSB	98.633	28.026	ihb201305751		KT034269	KU255563	KU255580
5	S. gongshanensis	Gongshan, Yunnan	GS	98.67	27.747		4	DQ126124*
5	S. gongshanensis	Gongshan, Yunnan	GS	98.67	27.747		14	KP796151
5	S. gongshanensis	Gongshan, Yunnan	GS	98.67	27.747		1	KP796152
5	S. gongshanensis	Gongshan, Yunnan	GS	98.67	27.747		5	KP796153
5	S. gongshanensis	Gongshan, Yunnan	GS	98.67	27.747		1	KP796154
5	S. gongshanensis	Gongshan, Yunnan	GS	98.67	27.747		1	KP796155
6	S. nukiangensis	Puladi, Gongshan, Yunnan	GSP	98.728	27.668	0913352		KM070662
6	S. nukiangensis	Puladi, Gongshan, Yunnan	GSP	98.728	27.668	0912997		KM070669
6	S. nukiangensis	Puladi, Gongshan, Yunnan	GSP	98.728	27.668	0913057		KM070670
6	S. nukiangensis	Puladi, Gongshan, Yunnan	GSP	98.728	27.668	0913069		KM070671
6	S. nukiangensis	Puladi, Gongshan, Yunnan	GSP	98.728	27.668	0913014		KM070673
6	S. nukiangensis	Puladi, Gongshan, Yunnan	GSP	98.728	27.668	ihb201305765		KM070701
6	S. nukiangensis	Puladi, Gongshan, Yunnan	GSP	98.728	27.668	ihb201305729		KM070701
6	S. nukiangensis	Puladi, Gongshan, Yunnan	GSP	98.728	27.668	ihb201305727		KM070719
6	S. nukiangensis	Puladi, Gongshan, Yunnan	GSP	98.728	27.668	ihb201305763		KM070701
6	S. nukiangensis	Puladi, Gongshan, Yunnan	GSP	98.728	27.668	ihb201305762		KM070708	KT034140	KT034219
6	S. nukiangensis	Puladi, Gongshan, Yunnan	GSP	98.728	27.668	ihb201305731		KM070668
6	S. nukiangensis	Puladi, Gongshan, Yunnan	GSP	98.728	27.668	ihb201305732		KM070665
6	S. nukiangensis	Puladi, Gongshan, Yunnan	GSP	98.728	27.668	ihb201305740		KM070712
6	S. nukiangensis	Puladi, Gongshan, Yunnan	GSP	98.728	27.668	ihb201305766		KM070690
6	S. nukiangensis	Puladi, Gongshan, Yunnan	GSP	98.728	27.668	ihb201305768		KM070718	KT034146	KT034225
6	S. nukiangensis	Puladi, Gongshan, Yunnan	GSP	98.728	27.668	ihb201305733		KM070690
6	S. nukiangensis	Puladi, Gongshan, Yunnan	GSP	98.728	27.668	ihb201305741		KM070666
6	S. nukiangensis	Puladi, Gongshan, Yunnan	GSP	98.728	27.668	0915709		KM070674
6	S. nukiangensis	Puladi, Gongshan, Yunnan	GSP	98.728	27.668	0915717		KM070675
6	S. nukiangensis	Puladi, Gongshan, Yunnan	GSP	98.728	27.668	0915695		KM070664
6	S. nukiangensis	Puladi, Gongshan, Yunnan	GSP	98.728	27.668	0915708		KM070665
6	S. nukiangensis	Puladi, Gongshan, Yunnan	GSP	98.728	27.668	0915706		KM070665
6	S. nukiangensis	Puladi, Gongshan, Yunnan	GSP	98.728	27.668	0915718		KM070666
6	S. nukiangensis	Puladi, Gongshan, Yunnan	GSP	98.728	27.668	0915726		KM070667
6	S. nukiangensis	Puladi, Gongshan, Yunnan	GSP	98.728	27.668	0915707		KM070668
6	S. nukiangensis	Puladi, Gongshan, Yunnan	GSP	98.728	27.668	0915712		KM070665
6	S. nukiangensis	Puladi, Gongshan, Yunnan	GSP	98.728	27.668	0915704		KM070672	KT034087	KT034172
6	S. nukiangensis	Puladi, Gongshan, Yunnan	GSP	98.728	27.668	0915720		KM070666
6	S. nukiangensis	Puladi, Gongshan, Yunnan	GSP	98.728	27.668	0915715		KM070663
6	S. gongshanensis	Puladi, Gongshan, Yunnan	GSP	98.728	27.668	ihb201305734		KT034273	KU255560	KU255577
6	S. gongshanensis	Puladi, Gongshan, Yunnan	GSP	98.728	27.668	ihb201305767		KT034270	KU255561	KU255578
6	S. gongshanensis	Puladi, Gongshan, Yunnan	GSP	98.728	27.668	ihb201305764		KT034271	KT034111	KT034191
6	S. gongshanensis	Puladi, Gongshan, Yunnan	GSP	98.728	27.668	ihb201305726		KT034274	KU255562	KU255579
6	S. gongshanensis	Puladi, Gongshan, Yunnan	GSP	98.728	27.668	ihb201305735		KT034272	KT034112	KT034192
6	S. gongshanensis	Puladi, Gongshan, Yunnan	GSP	98.728	27.668	ihb201305730		KT034275	KT034113	KT034193
6	S. gongshanensis	Puladi, Gongshan, Yunnan	GSP	98.728	27.668	0915710		KT034260
6	S. gongshanensis	Puladi, Gongshan, Yunnan	GSP	98.728	27.668	0915714		KT034261	KT034105
6	S. gongshanensis	Puladi, Gongshan, Yunnan	GSP	98.728	27.668	0913361		KT034264	KU255547	KU255582
6	S. gongshanensis	Puladi, Gongshan, Yunnan	GSP	98.728	27.668	0913334		KT034267	KT034106
6	S. gongshanensis	Puladi, Gongshan, Yunnan	GSP	98.728	27.668	0913090		KT034262	KT034107
6	S. gongshanensis	Puladi, Gongshan, Yunnan	GSP	98.728	27.668	0912961		KT034263	KT034108
6	S. gongshanensis	Puladi, Gongshan, Yunnan	GSP	98.728	27.668	0913087		KT034265		KU255583
6	S. gongshanensis	Puladi, Gongshan, Yunnan	GSP	98.728	27.668	0912999		KT034266	KU255548	KU255584
7	S. nukiangensis	Fugong, Yunnan	FG	98.867	26.909	0913037		KM070651
7	S. nukiangensis	Fugong, Yunnan	FG	98.867	26.909	0913847		KM070652
7	S. nukiangensis	Fugong, Yunnan	FG	98.867	26.909	0913846		KM070653
7	S. nukiangensis	Fugong, Yunnan	FG	98.867	26.909	0913859		KM070651	KT034084	KT034168
7	S. nukiangensis	Fugong, Yunnan	FG	98.867	26.909	0913860		KM070654	KT034085	KT034169
7	S. nukiangensis	Fugong, Yunnan	FG	98.867	26.909	0913861		KM070655
7	S. nukiangensis	Fugong, Yunnan	FG	98.867	26.909	0913874		KM070656		KT034170
7	S. nukiangensis	Fugong, Yunnan	FG	98.867	26.909	0913917		KM070652
7	S. nukiangensis	Fugong, Yunnan	FG	98.867	26.909	0913084		KM070657	KT034086	KT034171
7	S. nukiangensis	Fugong, Yunnan	FG	98.867	26.909	0912959		KM070658
7	S. nukiangensis	Fugong, Yunnan	FG	98.867	26.909	0913071		KM070652
7	S. nukiangensis	Fugong, Yunnan	FG	98.867	26.909	0913904		KM070659
7	S. nukiangensis	Fugong, Yunnan	FG	98.867	26.909	0913407		KM070660
7	S. nukiangensis	Fugong, Yunnan	FG	98.867	26.909	0913902		KM070661
7	S. nukiangensis	Fugong, Yunnan	FG	98.867	26.909	0913112		KM070652
7	S. nukiangensis	Fugong, Yunnan	FG	98.867	26.909	0912120		KM070651
7	S. gongshanensis	Fugong, Yunnan	FG	98.867	26.909		1	AY954279*
7	S. gongshanensis	Fugong, Yunnan	FG	98.867	26.909		1	AY954280*
8	S. nukiangensis	Pihe, Fugong, Yunnan	PH	98.903	26.486	ihb201305702		KM070667
8	S. nukiangensis	Pihe, Fugong, Yunnan	PH	98.903	26.486	ihb201305695		KM070717
8	S. nukiangensis	Pihe, Fugong, Yunnan	PH	98.903	26.486	ihb201305792		KM070707
8	S. nukiangensis	Pihe, Fugong, Yunnan	PH	98.903	26.486	ihb201305775		KM070690
8	S. nukiangensis	Pihe, Fugong, Yunnan	PH	98.903	26.486	ihb201305693		KM070667	KT034137
8	S. nukiangensis	Pihe, Fugong, Yunnan	PH	98.903	26.486	ihb201305783		KM070710
8	S. nukiangensis	Pihe, Fugong, Yunnan	PH	98.903	26.486	ihb201305777		KM070707
8	S. nukiangensis	Pihe, Fugong, Yunnan	PH	98.903	26.486	ihb201305699		KM070690
8	S. nukiangensis	Pihe, Fugong, Yunnan	PH	98.903	26.486	ihb201305782		KM070709
8	S. nukiangensis	Pihe, Fugong, Yunnan	PH	98.903	26.486	ihb201305698		KM070665	KT034147
8	S. nukiangensis	Pihe, Fugong, Yunnan	PH	98.903	26.486	ihb201305701		KM070665	KT034135
8	S. nukiangensis	Pihe, Fugong, Yunnan	PH	98.903	26.486	ihb201305781		KM070665
8	S. nukiangensis	Pihe, Fugong, Yunnan	PH	98.903	26.486	ihb201305796		KM070707
8	S. nukiangensis	Pihe, Fugong, Yunnan	PH	98.903	26.486	ihb201305790		KM070690	KT034143	KT034222
8	S. nukiangensis	Pihe, Fugong, Yunnan	PH	98.903	26.486	ihb201305793		KM070715
8	S. nukiangensis	Pihe, Fugong, Yunnan	PH	98.903	26.486	ihb201305780		KM070702
8	S. nukiangensis	Pihe, Fugong, Yunnan	PH	98.903	26.486	ihb201305779		KM070711
8	S. nukiangensis	Pihe, Fugong, Yunnan	PH	98.903	26.486	ihb201305784		KM070691
8	S. nukiangensis	Pihe, Fugong, Yunnan	PH	98.903	26.486	ihb201305696		KM070702	KT034133	KT034215
8	S. nukiangensis	Pihe, Fugong, Yunnan	PH	98.903	26.486	ihb201305797		KM070681	KT034141	KT034220
8	S. nukiangensis	Pihe, Fugong, Yunnan	PH	98.903	26.486	ihb201305774		KM070705	KT034139
8	S. nukiangensis	Pihe, Fugong, Yunnan	PH	98.903	26.486	ihb201305791		KM070681
8	S. nukiangensis	Pihe, Fugong, Yunnan	PH	98.903	26.486	ihb201305776		KM070702
8	S. nukiangensis	Pihe, Fugong, Yunnan	PH	98.903	26.486	ihb201305778		KM070706
8	S. nukiangensis	Pihe, Fugong, Yunnan	PH	98.903	26.486	ihb201305697		KM070707
8	S. nukiangensis	Pihe, Fugong, Yunnan	PH	98.903	26.486	ihb201305794		KM070665
8	S. nukiangensis	Pihe, Fugong, Yunnan	PH	98.903	26.486	ihb201305694		KM070706	KT034148
8	S. nukiangensis	Pihe, Fugong, Yunnan	PH	98.903	26.486	ihb201305703		KM070707
8	S. nukiangensis	Pihe, Fugong, Yunnan	PH	98.903	26.486	0915839		KM070688
8	S. nukiangensis	Pihe, Fugong, Yunnan	PH	98.903	26.486	0915853		KM070680	KT034091	KT034175
8	S. nukiangensis	Pihe, Fugong, Yunnan	PH	98.903	26.486	0915728		KM070689
8	S. nukiangensis	Pihe, Fugong, Yunnan	PH	98.903	26.486	0915713		KM070690
8	S. nukiangensis	Pihe, Fugong, Yunnan	PH	98.903	26.486	0915840		KM070691
8	S. nukiangensis	Pihe, Fugong, Yunnan	PH	98.903	26.486	0915682		KM070692
8	S. nukiangensis	Pihe, Fugong, Yunnan	PH	98.903	26.486	ihb201305704		KM070704	KT034136	KT034217
8	S. nukiangensis	Pihe, Fugong, Yunnan	PH	98.903	26.486	ihb201305795		KM070707
8	S. nukiangensis	Pihe, Fugong, Yunnan	PH	98.903	26.486	ihb201305725		KM070668	KT034149
8	S. nukiangensis	Pihe, Fugong, Yunnan	PH	98.903	26.486	ihb201305700		KT034238
9	S. nukiangensis	Chenggan, Lushui, Yunnan	CG	98.87	26.252	0912982		KM070647
9	S. nukiangensis	Chenggan, Lushui, Yunnan	CG	98.87	26.252	0913059		KM070648
9	S. nukiangensis	Chenggan, Lushui, Yunnan	CG	98.87	26.252	0913888		KM070649
9	S. nukiangensis	Chenggan, Lushui, Yunnan	CG	98.87	26.252	0913026		KM070650	KT034083	KT034167
10	S. nukiangensis	Liuku, Lushui, Yunnan	LS	98.852	25.855	0913221		KM070676
10	S. nukiangensis	Liuku, Lushui, Yunnan	LS	98.852	25.855	0913130		KM070677	KT034088	KT034173
10	S. nukiangensis	Liuku, Lushui, Yunnan	LS	98.852	25.855	0913131		KM070675
10	S. nukiangensis	Liuku, Lushui, Yunnan	LS	98.852	25.855	0913301		KM070649
10	S. nukiangensis	Liuku, Lushui, Yunnan	LS	98.852	25.855	0913133		KM070651
10	S. nukiangensis	Liuku, Lushui, Yunnan	LS	98.852	25.855	0913138		KM070679	KT034089	KT034174
10	S. nukiangensis	Liuku, Lushui, Yunnan	LS	98.852	25.855	0913214		KM070649
10	S. nukiangensis	Liuku, Lushui, Yunnan	LS	98.852	25.855	0913128		KM070649
10	S. nukiangensis	Liuku, Lushui, Yunnan	LS	98.852	25.855	0913285		KM070649
10	S. nukiangensis	Liuku, Lushui, Yunnan	LS	98.852	25.855	0913132		KM070684
10	S. nukiangensis	Liuku, Lushui, Yunnan	LS	98.852	25.855	0913137		KM070679
10	S. nukiangensis	Liuku, Lushui, Yunnan	LS	98.852	25.855	0913282		KM070685
10	S. nukiangensis	Liuku, Lushui, Yunnan	LS	98.852	25.855	0913129		KM070647
10	S. nukiangensis	Liuku, Lushui, Yunnan	LS	98.852	25.855	ihb201305625		KM070665
10	S. nukiangensis	Liuku, Lushui, Yunnan	LS	98.852	25.855	ihb201305520		KM070665
10	S. nukiangensis	Liuku, Lushui, Yunnan	LS	98.852	25.855	ihb201305525		KM070665
10	S. nukiangensis	Liuku, Lushui, Yunnan	LS	98.852	25.855	ihb201305552		KM070713
10	S. nukiangensis	Liuku, Lushui, Yunnan	LS	98.852	25.855	ihb201305551		KM070665
10	S. nukiangensis	Liuku, Lushui, Yunnan	LS	98.852	25.855	ihb201305619		KM070683	KT034145	KT034224
10	S. nukiangensis	Liuku, Lushui, Yunnan	LS	98.852	25.855	ihb201305618		KM070665
10	S. nukiangensis	Liuku, Lushui, Yunnan	LS	98.852	25.855	ihb201305621		KM070720
10	S. nukiangensis	Liuku, Lushui, Yunnan	LS	98.852	25.855	0915835		KM070669
10	S. nukiangensis	Liuku, Lushui, Yunnan	LS	98.852	25.855	0915861		KM070682
10	S. nukiangensis	Liuku, Lushui, Yunnan	LS	98.852	25.855	0915837		KM070681
10	S. nukiangensis	Liuku, Lushui, Yunnan	LS	98.852	25.855	0915833		KM070680	KT034090
10	S. nukiangensis	Liuku, Lushui, Yunnan	LS	98.852	25.855	0915843		KM070665
10	S. nukiangensis	Liuku, Lushui, Yunnan	LS	98.852	25.855	0915844		KM070683
10	S. nukiangensis	Liuku, Lushui, Yunnan	LS	98.852	25.855	0915863		KM070678
10	S. nukiangensis	Liuku, Lushui, Yunnan	LS	98.852	25.855	0915849		KM070678
10	S. nukiangensis	Liuku, Lushui, Yunnan	LS	98.852	25.855	0915829		KM070665
10	S. nukiangensis	Liuku, Lushui, Yunnan	LS	98.852	25.855	0915834		KM070665
10	S. nukiangensis	Liuku, Lushui, Yunnan	LS	98.852	25.855	0915848		KM070678
10	S. nukiangensis	Liuku, Lushui, Yunnan	LS	98.852	25.855	0915836		KM070678
10	S. nukiangensis	Liuku, Lushui, Yunnan	LS	98.852	25.855	ihb201305622		KM070665
10	S. nukiangensis	Liuku, Lushui, Yunnan	LS	98.852	25.855	ihb201305620		KM070665
10	S. nukiangensis	Liuku, Lushui, Yunnan	LS	98.852	25.855	ihb201305623		KM070678
11	S. nukiangensis	Mangkuan, Baoshan, Yunnan	MK	98.872	25.45	0912839		KM070686
11	S. nukiangensis	Mangkuan, Baoshan, Yunnan	MK	98.872	25.45	0912095		KM070678	KY801703	KY801706
11	S. nukiangensis	Mangkuan, Baoshan, Yunnan	MK	98.872	25.45	0912094		KM070678
11	S. nukiangensis	Mangkuan, Baoshan, Yunnan	MK	98.872	25.45	0912156		KM070669
11	S. nukiangensis	Mangkuan, Baoshan, Yunnan	MK	98.872	25.45	0912828		KM070687
12	S. nukiangensis	Xiaopingtian, Baoshan, Yunnan	XPT	98.868	24.97	0912901		KM070652	KT034153
12	S. nukiangensis	Xiaopingtian, Baoshan, Yunnan	XPT	98.868	24.97	0912899		KM070652	KT034155
12	S. nukiangensis	Xiaopingtian, Baoshan, Yunnan	XPT	98.868	24.97	0912891		KM070697	KT034159
12	S. nukiangensis	Xiaopingtian, Baoshan, Yunnan	XPT	98.868	24.97	0912918		KM070694	KT034161
12	S. nukiangensis	Xiaopingtian, Baoshan, Yunnan	XPT	98.868	24.97	0912946		KM070675	KT034163
12	S. nukiangensis	Xiaopingtian, Baoshan, Yunnan	XPT	98.868	24.97	0909417		KM070694	KT034154	KT034229
12	S. nukiangensis	Xiaopingtian, Baoshan, Yunnan	XPT	98.868	24.97	0912889		KM070697
12	S. nukiangensis	Xiaopingtian, Baoshan, Yunnan	XPT	98.868	24.97	0912154		KM070675
12	S. nukiangensis	Xiaopingtian, Baoshan, Yunnan	XPT	98.868	24.97	0912854		KM070675
12	S. nukiangensis	Xiaopingtian, Baoshan, Yunnan	XPT	98.868	24.97	0915995		KM070681
12	S. nukiangensis	Xiaopingtian, Baoshan, Yunnan	XPT	98.868	24.97	0912092		KM070675
12	S. nukiangensis	Xiaopingtian, Baoshan, Yunnan	XPT	98.868	24.97	0909419		KM070721
12	S. nukiangensis	Xiaopingtian, Baoshan, Yunnan	XPT	98.868	24.97	0912954		KM070652
12	S. nukiangensis	Xiaopingtian, Baoshan, Yunnan	XPT	98.868	24.97	0912898		KM070652
12	S. nukiangensis	Xiaopingtian, Baoshan, Yunnan	XPT	98.868	24.97	0912930		KM070722
12	S. nukiangensis	Xiaopingtian, Baoshan, Yunnan	XPT	98.868	24.97	0912948		KM070675
12	S. nukiangensis	Xiaopingtian, Baoshan, Yunnan	XPT	98.868	24.97	0912944		KM070702
12	S. nukiangensis	Xiaopingtian, Baoshan, Yunnan	XPT	98.868	24.97	0912853		KM070723
12	S. nukiangensis	Xiaopingtian, Baoshan, Yunnan	XPT	98.868	24.97	0912907		KM070675
12	S. nukiangensis	Xiaopingtian, Baoshan, Yunnan	XPT	98.868	24.97	0909439		KM070721
12	S. nukiangensis	Xiaopingtian, Baoshan, Yunnan	XPT	98.868	24.97	0909480		KM070724	KT034156	KT034230
12	S. nukiangensis	Xiaopingtian, Baoshan, Yunnan	XPT	98.868	24.97	0909515		KM070721
12	S. nukiangensis	Xiaopingtian, Baoshan, Yunnan	XPT	98.868	24.97	0909415		KM070676	KT034157	KT034231
12	S. nukiangensis	Xiaopingtian, Baoshan, Yunnan	XPT	98.868	24.97	0909443		KM070676	KT034158	KT034232
12	S. nukiangensis	Xiaopingtian, Baoshan, Yunnan	XPT	98.868	24.97	0909474		KM070725
12	S. nukiangensis	Xiaopingtian, Baoshan, Yunnan	XPT	98.868	24.97	0909472		KM070675
12	S. nukiangensis	Xiaopingtian, Baoshan, Yunnan	XPT	98.868	24.97	0909495		KM070652
12	S. nukiangensis	Xiaopingtian, Baoshan, Yunnan	XPT	98.868	24.97	0909430		KM070726
12	S. nukiangensis	Xiaopingtian, Baoshan, Yunnan	XPT	98.868	24.97	0909476		KM070652
12	S. nukiangensis	Xiaopingtian, Baoshan, Yunnan	XPT	98.868	24.97	0909413		KM070727
12	S. nukiangensis	Xiaopingtian, Baoshan, Yunnan	XPT	98.868	24.97	0912945		KM070675	KT034160	KT034233
12	S. nukiangensis	Xiaopingtian, Baoshan, Yunnan	XPT	98.868	24.97	0909438		KM070652
12	S. nukiangensis	Xiaopingtian, Baoshan, Yunnan	XPT	98.868	24.97	0909431		KM070652
12	S. nukiangensis	Xiaopingtian, Baoshan, Yunnan	XPT	98.868	24.97	0909462		KM070694
12	S. nukiangensis	Xiaopingtian, Baoshan, Yunnan	XPT	98.868	24.97	0909468		KM070676
12	S. nukiangensis	Xiaopingtian, Baoshan, Yunnan	XPT	98.868	24.97	0915877		KM070713
12	S. nukiangensis	Xiaopingtian, Baoshan, Yunnan	XPT	98.868	24.97	0915914		KM070699
12	S. nukiangensis	Xiaopingtian, Baoshan, Yunnan	XPT	98.868	24.97	0915904		KM070681
12	S. nukiangensis	Xiaopingtian, Baoshan, Yunnan	XPT	98.868	24.97	0915903		KM070681
12	S. nukiangensis	Xiaopingtian, Baoshan, Yunnan	XPT	98.868	24.97	0915557		KM070728	KT034162	KT034234
12	S. nukiangensis	Xiaopingtian, Baoshan, Yunnan	XPT	98.868	24.97	0915543		KM070665
12	S. nukiangensis	Xiaopingtian, Baoshan, Yunnan	XPT	98.868	24.97	0915900		KM070681
12	S. nukiangensis	Xiaopingtian, Baoshan, Yunnan	XPT	98.868	24.97	0915907		KM070702
12	S. nukiangensis	Xiaopingtian, Baoshan, Yunnan	XPT	98.868	24.97	0915908		KM070680	KT034164	KT034235
12	S. nukiangensis	Xiaopingtian, Baoshan, Yunnan	XPT	98.868	24.97	0915905		KM070681
12	S. nukiangensis	Xiaopingtian, Baoshan, Yunnan	XPT	98.868	24.97	0915892		KM070713
12	S. nukiangensis	Xiaopingtian, Baoshan, Yunnan	XPT	98.868	24.97	0915874		KM070681
12	S. nukiangensis	Xiaopingtian, Baoshan, Yunnan	XPT	98.868	24.97	0915910		KM070702
12	S. nukiangensis	Xiaopingtian, Baoshan, Yunnan	XPT	98.868	24.97	0915544		KM070681
12	S. nukiangensis	Xiaopingtian, Baoshan, Yunnan	XPT	98.868	24.97	0915524		KM070699
12	S. nukiangensis	Xiaopingtian, Baoshan, Yunnan	XPT	98.868	24.97	0915901		KM070702
12	S. nukiangensis	Xiaopingtian, Baoshan, Yunnan	XPT	98.868	24.97	0915998		KM070681
12	S. nukiangensis	Xiaopingtian, Baoshan, Yunnan	XPT	98.868	24.97	0915881		KM070702
12	S. nukiangensis	Xiaopingtian, Baoshan, Yunnan	XPT	98.868	24.97	0915919		KM070686
12	S. nukiangensis	Xiaopingtian, Baoshan, Yunnan	XPT	98.868	24.97	0915897		KM070681
12	S. nukiangensis	Xiaopingtian, Baoshan, Yunnan	XPT	98.868	24.97	0915872		KM070702
12	S. nukiangensis	Xiaopingtian, Baoshan, Yunnan	XPT	98.868	24.97	0915999		KM070702
12	S. nukiangensis	Xiaopingtian, Baoshan, Yunnan	XPT	98.868	24.97	0915913		KM070729	KT034165	KT034236
12	S. nukiangensis	Xiaopingtian, Baoshan, Yunnan	XPT	98.868	24.97	0915549		KM070699	KT034166	KT034237
13	S. nukiangensis	Sanjiangkou, Longling, Yunnan	SJK	98.974	24.423	0912704		KM070693
13	S. nukiangensis	Sanjiangkou, Longling, Yunnan	SJK	98.974	24.423	0912685		KM070698
13	S. nukiangensis	Sanjiangkou, Longling, Yunnan	SJK	98.974	24.423	0912694		KM070675
13	S. nukiangensis	Sanjiangkou, Longling, Yunnan	SJK	98.974	24.423	0912710		KM070652
13	S. nukiangensis	Sanjiangkou, Longling, Yunnan	SJK	98.974	24.423	0912715		KM070697
13	S. nukiangensis	Sanjiangkou, Longling, Yunnan	SJK	98.974	24.423	0912776		KM070675
13	S. nukiangensis	Sanjiangkou, Longling, Yunnan	SJK	98.974	24.423	0912682		KM070675
13	S. nukiangensis	Sanjiangkou, Longling, Yunnan	SJK	98.974	24.423	0912623		KM070700	KT034117	KT034197
13	S. nukiangensis	Sanjiangkou, Longling, Yunnan	SJK	98.974	24.423	0912714		KM070675
13	S. nukiangensis	Sanjiangkou, Longling, Yunnan	SJK	98.974	24.423	0912684		KM070694
13	S. nukiangensis	Sanjiangkou, Longling, Yunnan	SJK	98.974	24.423	0912820		KM070675
13	S. nukiangensis	Sanjiangkou, Longling, Yunnan	SJK	98.974	24.423	0912681		KM070675
13	S. nukiangensis	Sanjiangkou, Longling, Yunnan	SJK	98.974	24.423	0912647		KM070695
13	S. nukiangensis	Sanjiangkou, Longling, Yunnan	SJK	98.974	24.423	0912675		KM070696
13	S. nukiangensis	Sanjiangkou, Longling, Yunnan	SJK	98.974	24.423	0912781		KM070697	KT034114	KT034194
13	S. nukiangensis	Sanjiangkou, Longling, Yunnan	SJK	98.974	24.423	0912697		KM070675
13	S. nukiangensis	Sanjiangkou, Longling, Yunnan	SJK	98.974	24.423	0912687		KM070675
13	S. nukiangensis	Sanjiangkou, Longling, Yunnan	SJK	98.974	24.423	0912752		KM070675
13	S. nukiangensis	Sanjiangkou, Longling, Yunnan	SJK	98.974	24.423	0912011		KM070675
13	S. nukiangensis	Sanjiangkou, Longling, Yunnan	SJK	98.974	24.423	0912698		KM070675
13	S. nukiangensis	Sanjiangkou, Longling, Yunnan	SJK	98.974	24.423	0912717		KM070694
13	S. nukiangensis	Sanjiangkou, Longling, Yunnan	SJK	98.974	24.423	0912030		KM070675
13	S. nukiangensis	Sanjiangkou, Longling, Yunnan	SJK	98.974	24.423	0912689		KM070675	KT034115	KT034195
13	S. nukiangensis	Sanjiangkou, Longling, Yunnan	SJK	98.974	24.423	0912696		KM070675
13	S. nukiangensis	Sanjiangkou, Longling, Yunnan	SJK	98.974	24.423	0915641		KM070681
13	S. nukiangensis	Sanjiangkou, Longling, Yunnan	SJK	98.974	24.423	0915642		KM070681
13	S. nukiangensis	Sanjiangkou, Longling, Yunnan	SJK	98.974	24.423	0915656		KM070681
13	S. nukiangensis	Sanjiangkou, Longling, Yunnan	SJK	98.974	24.423	0912548		KM070699	KT034116	KT034196
13	S. nukiangensis	Sanjiangkou, Longling, Yunnan	SJK	98.974	24.423	ihb201306033		KM070681	KT034142	KT034221
13	S. nukiangensis	Sanjiangkou, Longling, Yunnan	SJK	98.974	24.423	ihb201306237		KM070714
14	S. lissolab1atus	Denggen River, Lushui, Yunnan	DG				1	DQ126124*
15	S. lissolab1atus	Wenqiao River, Lushui, Yunnan	WQR	98.833	25.683		17	KP796160
16	S. lissolab1atus	Binggong River, Lushui, Yunnan	BGR	98.85	25.633		2	KP796161
17	S. lissolab1atus	Manglong River, Lushui, Yunnan	MAR	98.856	25.512	ihb201305581		KT034333
17	S. lissolab1atus	Manglong River, Lushui, Yunnan	MAR	98.856	25.512	ihb201305568		KT034323	KU255558	KU255575
17	S. lissolab1atus	Manglong River, Lushui, Yunnan	MAR	98.856	25.512	ihb201305570		KT034332
17	S. lissolab1atus	Manglong River, Lushui, Yunnan	MAR	98.856	25.512	ihb201305571		KT034329
17	S. lissolab1atus	Manglong River, Lushui, Yunnan	MAR	98.856	25.512	ihb201305572		KT034328	KU255556	KU255573
17	S. lissolab1atus	Manglong River, Lushui, Yunnan	MAR	98.856	25.512	ihb201305573		KT034325
17	S. lissolab1atus	Manglong River, Lushui, Yunnan	MAR	98.856	25.512	ihb201305574		KT034331
17	S. lissolab1atus	Manglong River, Lushui, Yunnan	MAR	98.856	25.512	ihb201305575		KT034326		KU255572
17	S. lissolab1atus	Manglong River, Lushui, Yunnan	MAR	98.856	25.512	ihb201305576		KT034327
17	S. lissolab1atus	Manglong River, Lushui, Yunnan	MAR	98.856	25.512	ihb201305577		KT034324
17	S. lissolab1atus	Manglong River, Lushui, Yunnan	MAR	98.856	25.512	ihb201305578		KT034334	KU255557	KU255574
17	S. lissolab1atus	Manglong River, Lushui, Yunnan	MAR	98.856	25.512	ihb201305579		KT034330
17	S. lissolab1atus	Manglong River, Lushui, Yunnan	MAR	98.856	25.512	ihb201305580		KT034335
17	S. lissolab1atus	Manglong River, Lushui, Yunnan	MAR	98.856	25.512	ihb201305582		KT034336	KU255559	KU255576
17	S. lissolab1atus	Manglong River, Lushui, Yunnan	MAR	98.856	25.512	ihb201305583		KT034322	KT034119	KT034199
17	S. gongshanensis	Manglong River, Lushui, Yunnan	MAR	98.856	25.512	ihb201305569		KT034259	KT034109	KT034189
18	S. lissolab1atus	Mangkuan River, Baoshan, Yunnan	MKR	98.85	25.433		20	KP796161
19	S. lissolab1atus	Kongguang River, Baoshan, Yunnan	KGR	98.853	25.312	ihb201310290		KT034351
19	S. lissolab1atus	Kongguang River, Baoshan, Yunnan	KGR	98.853	25.312	ihb201310291		KT034346	KU255552	KU255568
19	S. lissolab1atus	Kongguang River, Baoshan, Yunnan	KGR	98.853	25.312	ihb201310292		KT034354
19	S. lissolab1atus	Kongguang River, Baoshan, Yunnan	KGR	98.853	25.312	ihb201310293		KT034340	KU255553	KU255569
19	S. lissolab1atus	Kongguang River, Baoshan, Yunnan	KGR	98.853	25.312	ihb201310294		KT034339	KT034121	KT034201
19	S. lissolab1atus	Kongguang River, Baoshan, Yunnan	KGR	98.853	25.312	ihb201310295		KT034357
19	S. lissolab1atus	Kongguang River, Baoshan, Yunnan	KGR	98.853	25.312	ihb201310296		KT034349
19	S. lissolab1atus	Kongguang River, Baoshan, Yunnan	KGR	98.853	25.312	ihb201310297		KT034352	KU255555	KU255571
19	S. lissolab1atus	Kongguang River, Baoshan, Yunnan	KGR	98.853	25.312	ihb201310298		KT034341
19	S. lissolab1atus	Kongguang River, Baoshan, Yunnan	KGR	98.853	25.312	ihb201310299		KT034355	KT034118	KT034198
19	S. lissolab1atus	Kongguang River, Baoshan, Yunnan	KGR	98.853	25.312	ihb201310300		KT034342	KU255551	KU255567
19	S. lissolab1atus	Kongguang River, Baoshan, Yunnan	KGR	98.853	25.312	ihb201305501		KT034345
19	S. lissolab1atus	Kongguang River, Baoshan, Yunnan	KGR	98.853	25.312	ihb201305502		KT034347
19	S. lissolab1atus	Kongguang River, Baoshan, Yunnan	KGR	98.853	25.312	ihb201305503		KT034356	KU255550	KU255566
19	S. lissolab1atus	Kongguang River, Baoshan, Yunnan	KGR	98.853	25.312	ihb201305504		KT034348	KT034131	KT034213
19	S. lissolab1atus	Kongguang River, Baoshan, Yunnan	KGR	98.853	25.312	ihb201305505		KT034343	KU255549	KU255565
19	S. lissolab1atus	Kongguang River, Baoshan, Yunnan	KGR	98.853	25.312	ihb201305506		KT034344
19	S. lissolab1atus	Kongguang River, Baoshan, Yunnan	KGR	98.853	25.312	ihb201305507		KT034353
19	S. lissolab1atus	Kongguang River, Baoshan, Yunnan	KGR	98.853	25.312	ihb201305508		KT034350
19	S. lissolab1atus	Kongguang River, Baoshan, Yunnan	KGR	98.853	25.312	ihb201305540		KT034354	KU255554	KU255570
20	S. lissolab1atus	Mangliu River, Baoshan, Yunnan	ML	98.834	25.146	ihb201306242		KT034338	KT034122
20	S. lissolab1atus	Mangliu River, Baoshan, Yunnan	ML	98.834	25.146	ihb201306246		KT034337	KU255564	KU255581
21	S. lissolab1atus	Shuichang River, Baoshan, Yunnan	SCR	98.933	25.117		7	KP796161
21	S. lissolab1atus	Shuichang River, Baoshan, Yunnan	SCR	98.933	25.117		5	KP796162
21	S. lissolab1atus	Shuichang River, Baoshan, Yunnan	SCR	98.933	25.117		2	KP796163
21	S. gongshanensis	Shuichang River, Baoshan, Yunnan	SCR	98.933	25.117		7	KP796156
21	S. gongshanensis	Shuichang River, Baoshan, Yunnan	SCR	98.933	25.117		6	KP796157
22	S. lissolab1atus	Wandian River, Baoshan, Yunnan	WDR	99.367	24.617		1	KP796164
22	S. lissolab1atus	Wandian River, Baoshan, Yunnan	WDR	99.367	24.617		6	KP796165
22	S. lissolab1atus	Wandian River, Baoshan, Yunnan	WDR	99.367	24.617		1	KP796166
23	S. lissolab1atus	Wanma River, Dehong, Yunnan	WMR	98.65	24.133		20	KP796167
24	S. lissolab1atus	Dashitou River, Lincang, Yunnan	DSTR				2	EU158041*
25	S. lissolab1atus	Dashan River, Lincang, Yunnan	DSR	99.367	23.983		15	KP796164
25	S. gongshanensis	Dashan River, Lincang, Yunnan	DSR	99.367	23.983		2	KP796158
26	S. lissolab1atus	Hedigang River, Lincang, Yunnan	HDGR	99.683	23.883		20	KP796168
	S. y. paoshanensis	Longwang Spring, Baoshan, Yunnan	99.194	25.183	595			KP796169
	S. y. paoshanensis	Longwang Spring, Baoshan, Yunnan	99.194	25.183	595			KP796170
	S. y. paoshanensis	Beimiao reservoir, Baoshan, Yunnan	99.183	25.266	595			KP796170
	S. y. paoshanensis	Langzha River, Baoshan, Yunnan	98.933	24.95	665			KP796171
	Gymnocypris eckloni							DQ058279
	Gymnocypris przewalakii							DQ058240
